# Supplementary material for: Metabolomic Response throughout 16 Weeks of Combined Aerobic and Resistance Exercise Training in Older Women with Metabolic Syndrome
Source: Metabolites. 2022 Oct 30;12(11):1041. doi: 10.3390/metabo12111041 (PMC9693245; doi:10.3390/metabo12111041)
Supplement: Supplementary file 1 [file metabolites-12-01041-s001.zip]

Archive with 1 entries (1 files):
- metabolites-1982109-supplementary.pdf
